# Supplementary material for: Development of New Antimicrobial Oleanonic Acid Polyamine Conjugates
Source: Antibiotics (Basel). 2022 Jan 12;11(1):94. doi: 10.3390/antibiotics11010094 (PMC8772916; doi:10.3390/antibiotics11010094)
Supplement: Supplementary file 1 [file antibiotics-11-00094-s001.zip]

Archive with 1 entries (1 files):
- antibiotics-1540058-supplementary.pdf
